# Supplementary material for: Siamese meta-learning network for social disputes based on multi-head attention
Source: PeerJ Comput Sci. 2025 Jun 4;11:e2910. doi: 10.7717/peerj-cs.2910 (PMC12192778; doi:10.7717/peerj-cs.2910)
Supplement: Supplemental Information 1 [file peerj-cs-11-2910-s001.zip]

Archive with 7 entries (6 files):
- code/MultiHeadAttention.py
- code/README.md
- code/loader.py
- code/masm.sh
- code/simaeseMetaLearning.py
- code/train.py
- code/
