# Supplementary material for: Siamese meta-learning network for social disputes based on multi-head attention
Source: PeerJ Comput Sci. 2025 Jun 4;11:e2910. doi: 10.7717/peerj-cs.2910 (PMC12192778; doi:10.7717/peerj-cs.2910)
Supplement: Supplemental Information 1 [file peerj-cs-11-2910-s001.zip › code/MultiHeadAttention.py]

class MultiHeadAttention(nn.Module):
    def __init__(self, embed_dim, num_heads):
        super(AttentionLayer, self).__init__()
        self.embed_dim = embed_dim
        self.num_heads = num_heads
        self.head_dim = embed_dim // num_heads

        self.query = nn.Linear(embed_dim, embed_dim)
        self.key = nn.Linear(embed_dim, embed_dim)
        self.value = nn.Linear(embed_dim, embed_dim)

        self.fc_out = nn.Linear(embed_dim, embed_dim)

    def forward(self, x):
        batch_size, sequence_length, _ = x.shape  
        query = self.query(x).view(batch_size, sequence_length, self.num_heads, self.head_dim)
        key = self.key(x).view(batch_size, sequence_length, self.num_heads, self.head_dim)
        value = self.value(x).view(batch_size, sequence_length, self.num_heads, self.head_dim)

        query = query.permute(0, 2, 1, 3)  # (batch_size, num_heads, sequence_length, head_dim)
        key = key.permute(0, 2, 3, 1)  # (batch_size, num_heads, head_dim, sequence_length)
        value = value.permute(0, 2, 1, 3)  # (batch_size, num_heads, sequence_length, head_dim)

        energy = torch.matmul(query, key) / math.sqrt(self.head_dim)
        attention = F.softmax(energy, dim=-1)

        out = torch.matmul(attention, value)

        out = out.permute(0, 2, 1, 3).contiguous().view(batch_size, sequence_length, self.embed_dim)

        out = self.fc_out(out)

        return out
