# Supplementary material for: Siamese meta-learning network for social disputes based on multi-head attention
Source: PeerJ Comput Sci. 2025 Jun 4;11:e2910. doi: 10.7717/peerj-cs.2910 (PMC12192778; doi:10.7717/peerj-cs.2910)
Supplement: Supplemental Information 1 [file peerj-cs-11-2910-s001.zip › code/README.md]

# Multi-Head Attention Siamese Meta-learning Network (MASM)

## Introduction
This project introduces a novel architecture, the Multi-Head Attention Siamese Meta-learning Network (MASM), designed to address challenges in few-shot learning scenarios. Specifically, MASM employs synonym substitution to mitigate reliance on class labels for prototype vector computation and leverages a multi-head attention mechanism to capture long-distance dependencies within the data.

## Implementation Steps
### Environment Setup
1. Ensure Python 3.x is installed.
2. Dependencies：
- Python 3.7
- PyTorch 1.6.0
- numpy 1.18.5
- torchtext 0.7.0
- termcolor 1.1.0
- tqdm 4.46.0
- CUDA 10.2

### Data Preparation
 Download and extract the dataset to the `data/` directory.

### Preprocessing
 Run the `loader.py` script to prepare the data, build the vocabulary, perform synonym substitutions, add positional encodings, and transform the data into a suitable format for training.

### Training and Evaluating  the Model
 If the parameter mode is train then it is a training model, if it is test then it is an evaluation model.

### Run
cd bin
sh masm.sh
