# Supplementary material for: Siamese meta-learning network for social disputes based on multi-head attention
Source: PeerJ Comput Sci. 2025 Jun 4;11:e2910. doi: 10.7717/peerj-cs.2910 (PMC12192778; doi:10.7717/peerj-cs.2910)
Supplement: Supplemental Information 1 [file peerj-cs-11-2910-s001.zip › code/loader.py]

import collections
import json
import math
import random
from collections import defaultdict

import numpy as np
import torch
from torchtext.vocab import Vocab, Vectors

from dataset.utils import tprint

import nltk
nltk.download('wordnet')
from nltk.corpus import wordnet


def _get_20newsgroup_classes(args):
    '''
        @return list of classes associated with each split
    '''
    train_classes = [0, 3, 8, 9, 2, 15, 19, 17]
    val_classes = [4, 6, 7, 12, 18]
    test_classes = [1, 5, 11, 13, 10, 14, 16]

    return train_classes, val_classes, test_classes, label_dict


def _get_amazon_classes(args):
    '''
        @return list of classes associated with each split
    '''
    train_classes = [0, 6, 10, 12, 16, 3, 21, 20, 22, 23]
    val_classes = [13, 18, 2, 14, 1]
    test_classes = [7, 17, 9, 11, 19, 4, 15, 5, 8]

    return train_classes, val_classes, test_classes, label_dict

def _get_huffpost_classes(args):
    '''
        @return list of classes associated with each split
    '''
   
    train_classes = [0, 1, 3, 4, 9, 10, 12, 14, 15, 17, 19, 20, 21, 23, 29, 30, 32, 33, 35, 37]
    val_classes = [2, 13, 18, 22, 34]
    test_classes = [5, 6, 7, 8, 11, 16, 24, 25, 26, 27, 28, 31, 36, 38, 39, 40]


    return train_classes, val_classes, test_classes , label_dict

def _get_reuters_classes(args):
    '''
        @return list of classes associated with each split
    '''
    train_classes = list(range(15))
    val_classes = list(range(26, 31))
    test_classes = list(range(15, 26))

    return train_classes, val_classes, test_classes, label_dict


def _get_positional_encoding(length, d_model):
    """
    :param d_model: dimension of the token
    :param length: (maximum) token number
    :return: length*d_model position matrix
    """
    pe = torch.zeros(length, d_model)
    position = torch.arange(0, length).unsqueeze(1)
    div_term = torch.exp((torch.arange(0, d_model, 2, dtype=torch.float) *
                          -(math.log(10000.0) / d_model)))
    pe[:, 0::2] = torch.sin(position.float() * div_term)
    pe[:, 1::2] = torch.cos(position.float() * div_term)
    return pe
   

def _build_synonym_dictionary(vocab):
    '''
        Build a dictionary of synonyms using NLTK WordNet

        @return: dict, mapping words to their synonyms
    '''
    synonym_dict = {}

    # For every unique word in the vocabulary
    for word in vocab.stoi:
        if word not in synonym_dict:
            synonyms = set()
            for synset in wordnet.synsets(word):
                for lemma in synset.lemmas():
                    synonyms.add(lemma.name())
            if synonyms:
                synonym_dict[word] = list(synonyms)

    return synonym_dict


def _replace_synonyms(data, synonym_dict):
    '''
        Replace words in the text with their synonyms

        @param data: list of examples (dictionaries)
        @param synonym_dict: dict, mapping words to their synonyms
        @return: list of examples (dictionaries) with replaced synonyms
    '''
    for example in data:
        # Split the text into tokens
        tokens = example['text']

        # Replace words with their synonyms if available
        new_tokens = []
        for token in tokens:
            if token in synonym_dict:
                # Get a random synonym from the list of synonyms
                new_token = random.choice(synonym_dict[token])
                new_tokens.append(new_token)
            else:
                new_tokens.append(token)

        # Update the text field with the new tokens
        example['text'] = ' '.join(new_tokens)

    return data


def _load_json(path):
    '''
        load data file
        @param path: str, path to the data file
        @return data: list of examples
    '''
    label = {}
    text_len = []
    with open(path, 'r', errors='ignore') as f:
        data = []
        for line in f:
            row = json.loads(line)

            # count the number of examples per label
            if int(row['label']) not in label:
                label[int(row['label'])] = 1
            else:
                label[int(row['label'])] += 1

            item = {
                'label': int(row['label']),
                'text': row['text'][:500]  # truncate the text to 500 tokens
            }

            text_len.append(len(row['text']))

            keys = ['head', 'tail', 'ebd_id']
            for k in keys:
                if k in row:
                    item[k] = row[k]

            data.append(item)

        tprint('Class balance:')

        print(label)

        tprint('Avg len: {}'.format(sum(text_len) / (len(text_len))))

        return data


def _read_words(data, class_name_words):
    '''
        Count the occurrences of all words
        @param data: list of examples
        @return words: list of words (with duplicates)
    '''
    words = []
    for example in data:
        words += example['text']
    for example in class_name_words:
        words += example
    return words


def _meta_split(all_data, train_classes, val_classes, test_classes):
    '''
        Split the dataset according to the specified train_classes, val_classes
        and test_classes

        @param all_data: list of examples (dictionaries)
        @param train_classes: list of int
        @param val_classes: list of int
        @param test_classes: list of int

        @return train_data: list of examples
        @return val_data: list of examples
        @return test_data: list of examples
    '''
    train_data, val_data, test_data = [], [], []

    for example in all_data:
        if example['label'] in train_classes:
            train_data.append(example)
        if example['label'] in val_classes:
            val_data.append(example)
        if example['label'] in test_classes:
            test_data.append(example)

    return train_data, val_data, test_data


def _del_by_idx(array_list, idx, axis):
    '''
        Delete the specified index for each array in the array_lists

        @params: array_list: list of np arrays
        @params: idx: list of int
        @params: axis: int

        @return: res: tuple of pruned np arrays
    '''
    if type(array_list) is not list:
        array_list = [array_list]

    # modified to perform operations in place
    for i, array in enumerate(array_list):
        array_list[i] = np.delete(array, idx, axis)

    if len(array_list) == 1:
        return array_list[0]
    else:
        return array_list


def _data_to_nparray(data, vocab, args):
    '''
        Convert the data into a dictionary of np arrays for speed.
    '''
    doc_label = np.array([x['label'] for x in data], dtype=np.int64)

    raw = np.array([e['text'] for e in data], dtype=object)


    # compute the max text length
    text_len = np.array([len(e['text']) for e in data])
    max_text_len = max(text_len)

    # initialize the big numpy array by <pad>
    text = vocab.stoi['<pad>'] * np.ones([len(data), max_text_len],
                                     dtype=np.int64)

    del_idx = []
    # convert each token to its corresponding id
    for i in range(len(data)):
        text[i, :len(data[i]['text'])] = [
                vocab.stoi[x] if x in vocab.stoi else vocab.stoi['<unk>']
                for x in data[i]['text']]

        # filter out document with only unk and pad
        if np.max(text[i]) < 2:
            del_idx.append(i)

    vocab_size = vocab.vectors.size()[0]

    text_len, text, doc_label, raw = _del_by_idx(
            [text_len, text, doc_label, raw], del_idx, 0)

    new_data = {
        'text': text,
        'text_len': text_len,
        'label': doc_label,
        'raw': raw,
        'vocab_size': vocab_size,
    }

    return new_data


def _data_pos_to_nparray(data, vocab, args):
    '''
        Convert the data into a dictionary of np arrays for speed.
    '''
    doc_label = np.array([x['label'] for x in data], dtype=np.int64)

    raw = np.array([e['text'] for e in data], dtype=object)


    # compute the max text length
    text_len = np.array([len(e['text']) for e in data])
    max_text_len = max(text_len)
    length = len(doc_label)

    # initialize the big numpy array by <pad>
    text = vocab.stoi['<pad>'] * np.ones([len(data), max_text_len],
                                     dtype=np.int64)

    del_idx = []
    # convert each token to its corresponding id
    for i in range(len(data)):
        text[i, :len(data[i]['text'])] = [
                vocab.stoi[x] if x in vocab.stoi else vocab.stoi['<unk>']
                for x in data[i]['text']]

        # filter out document with only unk and pad
        if np.max(text[i]) < 2:
            del_idx.append(i)

    vocab_size = vocab.vectors.size()[0]

    print(vocab_size)
    print(vocab.vectors.size()[1])

    # Generate positional encoding
    positional_encoding = _get_positional_encoding(length, max_text_len)

    scale_factor = 1 / math.sqrt(max_text_len)
    positional_encoding_scaled = scale_factor * positional_encoding
    text = torch.tensor(text)
    positional_encoding_scaled = torch.tensor(positional_encoding_scaled)
    print(text.shape)
    print(positional_encoding_scaled.shape)
    print(positional_encoding_scaled.unsqueeze(0).shape)
    # Add positional encoding to the text
    text_with_pos = text + positional_encoding_scaled

    text_with_pos = text_with_pos.numpy()

    text_len, text_with_pos, doc_label, raw = _del_by_idx(
            [text_len, text_with_pos, doc_label, raw], del_idx, 0)

    new_data = {
        'text': text_with_pos,
        'text_len': text_len,
        'label': doc_label,
        'raw': raw,
        'vocab_size': vocab_size,
    }

    return new_data


def _split_dataset(data, finetune_split):
    """
        split the data into train and val (maintain the balance between classes)
        @return data_train, data_val
    """

    # separate train and val data
    # used for fine tune
    data_train, data_val = defaultdict(list), defaultdict(list)

    # sort each matrix by ascending label order for each searching
    idx = np.argsort(data['label'], kind="stable")

    non_idx_keys = ['vocab_size', 'classes2id', 'is_train', 'n_t', 'n_d', 'avg_ebd']
    for k, v in data.items():
        if k not in non_idx_keys:
            data[k] = v[idx]

    # loop through classes in ascending order
    classes, counts = np.unique(data['label'], return_counts=True)
    start = 0
    for label, n in zip(classes, counts):
        mid = start + int(finetune_split * n)  # split between train/val
        end = start + n  # split between this/next class

        for k, v in data.items():
            if k not in non_idx_keys:
                data_train[k].append(v[start:mid])
                data_val[k].append(v[mid:end])

        start = end  # advance to next class

    # convert back to np arrays
    for k, v in data.items():
        if k not in non_idx_keys:
            data_train[k] = np.concatenate(data_train[k], axis=0)
            data_val[k] = np.concatenate(data_val[k], axis=0)

    return data_train, data_val


def load_dataset(args):
    if args.dataset == '20newsgroup':
        train_classes, val_classes, test_classes, label_dict = _get_20newsgroup_classes(args)
    elif args.dataset == 'amazon':
        train_classes, val_classes, test_classes, label_dict = _get_amazon_classes(args)
    elif args.dataset == 'huffpost':
        train_classes, val_classes, test_classes, label_dict = _get_huffpost_classes(args)
    elif args.dataset == 'reuters':
        train_classes, val_classes, test_classes, label_dict = _get_reuters_classes(args)
    elif args.dataset == 'private':
        train_classes, val_classes, test_classes, label_dict = _get_private_classes(args)
    else:
        raise ValueError(
            'args.dataset should be one of'
            '[20newsgroup, amazon, huffpost, reuters, private]')

#    assert(len(train_classes) == args.n_train_class)
 #   assert(len(val_classes) == args.n_val_class)
  #  assert(len(test_classes) == args.n_test_class)

    tprint('Loading data')
    all_data = _load_json(args.data_path)
    class_names = []
    class_name_words = []
    for ld in label_dict:
        class_name_dic = {}
        class_name_dic['label'] = label_dict[ld]
        class_name_dic['text'] = ld.lower().split()
        class_names.append(class_name_dic)
        class_name_words.append(class_name_dic['text'])

    tprint('Loading word vectors')

    vectors = Vectors(args.word_vector, cache=args.wv_path)
    vocab = Vocab(collections.Counter(_read_words(all_data, class_name_words)), vectors=vectors,
                  specials=['<pad>', '<unk>'], min_freq=5)

    # print word embedding statistics
    wv_size = vocab.vectors.size()
    tprint('Total num. of words: {}, word vector dimension: {}'.format(
        wv_size[0],
        wv_size[1]))

    num_oov = wv_size[0] - torch.nonzero(
            torch.sum(torch.abs(vocab.vectors), dim=1)).size()[0]
    tprint(('Num. of out-of-vocabulary words'
           '(they are initialized to zeros): {}').format(num_oov))

    # Split into meta-train, meta-val, meta-test data
    train_data, val_data, test_data = _meta_split(
            all_data, train_classes, val_classes, test_classes)
    tprint('#train {}, #val {}, #test {}'.format(
        len(train_data), len(val_data), len(test_data)))

    synonym_dict = _build_synonym_dictionary(vocab)

    train_data = _replace_synonyms(train_data, synonym_dict)
    val_data = _replace_synonyms(val_data, synonym_dict)
    test_data = _replace_synonyms(test_data, synonym_dict)

    # Convert everything into np array for fast data loading
    class_names = _data_to_nparray(class_names, vocab, args)
    train_data = _data_pos_to_nparray(train_data, vocab, args)
    val_data = _data_to_nparray(val_data, vocab, args)
    test_data = _data_to_nparray(test_data, vocab, args)

    train_data['is_train'] = True
    val_data['is_train'] = True
    test_data['is_train'] = True
    # this tag is used for distinguishing train/val/test when creating source pool

    temp_num = np.argsort(class_names['label'])
    class_names['label'] = class_names['label'][temp_num]
    class_names['text'] = class_names['text'][temp_num]
    class_names['text_len'] = class_names['text_len'][temp_num]

    return train_data, test_data, test_data, class_names, vocab
