# Supplementary material for: Siamese meta-learning network for social disputes based on multi-head attention
Source: PeerJ Comput Sci. 2025 Jun 4;11:e2910. doi: 10.7717/peerj-cs.2910 (PMC12192778; doi:10.7717/peerj-cs.2910)
Supplement: Supplemental Information 1 [file peerj-cs-11-2910-s001.zip › code/masm.sh]

dataset=20newsgroup
data_path="../data/20news.json"
n_train_class=8
n_val_class=5
n_test_class=7

dataset=amazon
data_path="../data/amazon.json"
n_train_class=10
n_val_class=5
n_test_class=9

dataset=huffpost
data_path="../data/huffpost.json"
n_train_class=20
n_val_class=5
n_test_class=16

dataset=reuters
data_path="../data/reuters.json"
n_train_class=15
n_val_class=5
n_test_class=11

python main.py \
    --cuda 0 \
    --way 5 \
    --shot 1 \
    --query 25 \
    --mode train \
    --embedding mlada \
    --classifier r2d2 \
    --dataset=$dataset \
    --data_path=$data_path \
    --n_train_class=$n_train_class \
    --n_val_class=$n_val_class \
    --n_test_class=$n_test_class \
    --train_episodes 100 \
    --test_epochs 1000 \
    --val_epochs 200 \
    --train_iter 18 \
    --test_iter 15 \
    --meta_lr 5e-5 \
    --task_lr 5e-2 \
    --Comments "huffpost" \
    --patience 20 \
    --seed 330 \
