# Supplementary material for: Siamese meta-learning network for social disputes based on multi-head attention
Source: PeerJ Comput Sci. 2025 Jun 4;11:e2910. doi: 10.7717/peerj-cs.2910 (PMC12192778; doi:10.7717/peerj-cs.2910)
Supplement: Supplemental Information 1 [file peerj-cs-11-2910-s001.zip › code/train.py]

def train(train_data, val_data, model, class_names, criterion, args):
    '''
        Train the model
        Use val_data to do early stopping
    '''
    # creating a tmp directory to save the models
    out_dir = os.path.abspath(os.path.join(
        os.path.curdir,
        "tmp-runs",
        str(int(time.time() * 1e7))))
    if not os.path.exists(out_dir):
        os.makedirs(out_dir)

    best_acc = 0
    sub_cycle = 0
    best_path = None

    classes_sample_p, example_prob_metrix = None, None

    optG = torch.optim.Adam(grad_param(model, ['G']), lr=args.meta_lr, weight_decay=args.weight_decay)

    print("{}, Start training".format(
        datetime.datetime.now()), flush=True)

    acc = 0
    loss = 0
    for ep in range(args.train_epochs):
        ep_loss = 0
        for _ in range(args.train_episodes):

            sampled_classes, source_classes = task_sampler(train_data, args, classes_sample_p)

            train_gen = SerialSampler(train_data, args, sampled_classes, source_classes, 1, example_prob_metrix)

            sampled_tasks = train_gen.get_epoch()

            if not args.notqdm:
                sampled_tasks = tqdm(sampled_tasks, total=train_gen.num_episodes,
                                     ncols=80, leave=False, desc=colored('Training on train',
                                                                         'yellow'))

            for task in sampled_tasks:
                if task is None:
                    break
                q_loss, q_acc = train_one(task, class_names, model, optG, criterion, args)
                acc += q_acc
                loss = loss + q_loss
                ep_loss = ep_loss + q_loss

        # 创建

        ep_loss = ep_loss / args.train_episodes

        optG.zero_grad()
        ep_loss.backward()
        optG.step()

        test_count = 100
        if (ep % test_count == 0) and (ep != 0):
            acc = acc / args.train_episodes / test_count
            loss = loss / args.train_episodes / test_count
            print("{}:".format(colored('--------[TRAIN] ep', 'blue')) + str(ep) + ", mean_loss:" + str(loss.item()) + ", mean_acc:" + str(acc.item()) + "-----------")

            net = copy.deepcopy(model)

            acc = 0
            loss = 0

            # Evaluate validation accuracy
            cur_acc, cur_std = test(val_data, class_names, optG, net, criterion, args, args.val_epochs, False)
            print(("[EVAL] {}, {:s} {:2d}, {:s} {:s}{:>7.4f} ± {:>6.4f}, "
                   ).format(
                datetime.datetime.now(),
                "ep", ep,
                colored("val  ", "cyan"),
                colored("acc:", "blue"), cur_acc, cur_std,
            ), flush=True)

            # Update the current best model if val acc is better
            if cur_acc > best_acc:
                best_acc = cur_acc
                best_path = os.path.join(out_dir, str(ep))

                # save current model
                print("{}, Save cur best model to {}".format(
                    datetime.datetime.now(),
                    best_path))
                torch.save(model.state_dict(), best_path)

                sub_cycle = 0
            else:
                sub_cycle += 1

            # Break if the val acc hasn't improved in the past patience epochs
            if sub_cycle == args.patience:
                break

    print("{}, End of training. Restore the best weights".format(
        datetime.datetime.now()),
        flush=True)

    # restore the best saved model
    model.load_state_dict(torch.load(best_path))

    if args.save:
        # save the current model
        out_dir = os.path.abspath(os.path.join(
            os.path.curdir,
            "saved-runs",
            str(int(time.time() * 1e7))))
        if not os.path.exists(out_dir):
            os.makedirs(out_dir)

        best_path = os.path.join(out_dir, 'best')

        print("{}, Save best model to {}".format(
            datetime.datetime.now(),
            best_path), flush=True)

        torch.save(model.state_dict(), best_path)
        
        with open(best_path + '_args.txt', 'w') as f:
            for attr, value in sorted(args.__dict__.items()):
                f.write("{}={}\n".format(attr, value))

    return optG
